# Supplementary material for: Draft Genome of Nocardia canadensis sp. nov. Isolated from Petroleum-Hydrocarbon-Contaminated Soil
Source: Microorganisms. 2023 Dec 12;11(12):2972. doi: 10.3390/microorganisms11122972 (PMC10745995; doi:10.3390/microorganisms11122972)
Supplement: Supplementary file 1 [file microorganisms-11-02972-s001.zip]

Archive with 1 entries (1 files):
- microorganisms-2707857-supplementary.pdf
